# Supplementary material for: The Role of Neutrophil-to-Lymphocyte Ratio and Platelet-to-Lymphocyte Ratio in Predicting Atrial Fibrillation and Its Comorbidities
Source: Life (Basel). 2025 Jun 16;15(6):960. doi: 10.3390/life15060960 (PMC12193945; doi:10.3390/life15060960)
Supplement: Supplementary file 1 [file life-15-00960-s001.zip]

Archive with 1 entries (1 files):
- life-3651308-supplementary.pdf
